# Supplementary material for: A new species and new records of Molophilus Curtis, 1833 (Diptera: Limoniidae) from the Western Palaearctic Region
Source: Biodivers Data J. 2015 Aug 21;(3):e5466. doi: 10.3897/BDJ.3.e5466 (PMC4568409; doi:10.3897/BDJ.3.e5466)
Supplement: XML Treatment for Molophilus (Molophilus) balcanicus [file BDJ.3.e5466-treatment1.xml]

<!DOCTYPE tp:taxon-treatment
  PUBLIC "-//TaxonX//DTD Taxonomic Treatment Publishing DTD v0 20100105//EN" "tax-treatment-NSO.dtd">
<tp:taxon-treatment xmlns:tp="http://www.plazi.org/taxpub"><tp:treatment-meta><mixed-citation publication-type="journal"><person-group><name><surname>Kolcsár</surname><given-names>Levente-Péter</given-names></name><name><surname>Török</surname><given-names>Edina</given-names></name><name><surname>Keresztes</surname><given-names>Lujza</given-names></name></person-group><article-title>A new species and new records of <italic><tp:taxon-name><tp:taxon-name-part taxon-name-part-type="genus">Molophilus</tp:taxon-name-part></tp:taxon-name></italic> Curtis, 1833 (<tp:taxon-name><tp:taxon-name-part taxon-name-part-type="order">Diptera</tp:taxon-name-part></tp:taxon-name>: <tp:taxon-name><tp:taxon-name-part taxon-name-part-type="family">Limoniidae</tp:taxon-name-part></tp:taxon-name>) from the Western Palaearctic Region</article-title><source>Biodivers Data J</source><day>21</day><month>8</month><year>2015</year><volume>2015</volume><issue>3</issue><pub-id pub-id-type="doi">10.3897/BDJ.3.e5466</pub-id></mixed-citation></tp:treatment-meta><tp:nomenclature><tp:taxon-name><tp:taxon-name-part taxon-name-part-type="genus">Molophilus</tp:taxon-name-part> (<tp:taxon-name-part taxon-name-part-type="subgenus">Molophilus</tp:taxon-name-part>) <tp:taxon-name-part taxon-name-part-type="species">balcanicus</tp:taxon-name-part><object-id xmlns:xlink="http://www.w3.org/1999/xlink" content-type="zoobank" xlink:type="simple" object-id-type="ZooBank">urn:lsid:zoobank.org:act:31EEC292-24B6-40B4-93C9-9669C047AE2E</object-id></tp:taxon-name><tp:taxon-authority>Kolcsár</tp:taxon-authority><tp:taxon-status xmlns:xlink="http://www.w3.org/1999/xlink" xlink:type="simple">sp. n.</tp:taxon-status></tp:nomenclature><tp:treatment-sec sec-type="materials"><title>Materials</title><list list-type="alpha-lower" list-content="occurrences"><list-item><p><bold>Type status:</bold> <named-content xmlns:xlink="http://www.w3.org/1999/xlink" content-type="dwc:typeStatus" xlink:type="simple">Holotype</named-content>. <bold>Occurrence:</bold> catalogNumber: <named-content xmlns:xlink="http://www.w3.org/1999/xlink" content-type="dwc:catalogNumber" xlink:type="simple">TI100 - LCMMB-BG-01</named-content>; recordedBy: <named-content xmlns:xlink="http://www.w3.org/1999/xlink" content-type="dwc:recordedBy" xlink:type="simple">L. Keresztes, E. Török, L.-P. Kolcsár</named-content>; individualCount: <named-content xmlns:xlink="http://www.w3.org/1999/xlink" content-type="dwc:individualCount" xlink:type="simple">1</named-content>; sex: <named-content xmlns:xlink="http://www.w3.org/1999/xlink" content-type="dwc:sex" xlink:type="simple">male</named-content>; <bold>Taxon:</bold> genus: <named-content xmlns:xlink="http://www.w3.org/1999/xlink" content-type="dwc:genus" xlink:type="simple"><tp:taxon-name><tp:taxon-name-part taxon-name-part-type="genus">Molophilus</tp:taxon-name-part></tp:taxon-name></named-content>; subgenus: <named-content xmlns:xlink="http://www.w3.org/1999/xlink" content-type="dwc:subgenus" xlink:type="simple"><tp:taxon-name><tp:taxon-name-part taxon-name-part-type="subgenus">Molophilus</tp:taxon-name-part></tp:taxon-name></named-content>; specificEpithet: <named-content xmlns:xlink="http://www.w3.org/1999/xlink" content-type="dwc:specificEpithet" xlink:type="simple"><italic>balcanicus</italic></named-content>; scientificNameAuthorship: <named-content xmlns:xlink="http://www.w3.org/1999/xlink" content-type="dwc:scientificNameAuthorship" xlink:type="simple">Kolcsár</named-content>; <bold>Location:</bold> country: <named-content xmlns:xlink="http://www.w3.org/1999/xlink" content-type="dwc:country" xlink:type="simple">Bulgaria</named-content>; stateProvince: <named-content xmlns:xlink="http://www.w3.org/1999/xlink" content-type="dwc:stateProvince" xlink:type="simple">Montana</named-content>; county: <named-content xmlns:xlink="http://www.w3.org/1999/xlink" content-type="dwc:county" xlink:type="simple">Berkovitza</named-content>; municipality: <named-content xmlns:xlink="http://www.w3.org/1999/xlink" content-type="dwc:municipality" xlink:type="simple">Barzia</named-content>; locality: <named-content xmlns:xlink="http://www.w3.org/1999/xlink" content-type="dwc:locality" xlink:type="simple">Petrohan Pass</named-content>; verbatimElevation: <named-content xmlns:xlink="http://www.w3.org/1999/xlink" content-type="dwc:verbatimElevation" xlink:type="simple">1100-1200 m</named-content>; verbatimCoordinateSystem: <named-content xmlns:xlink="http://www.w3.org/1999/xlink" content-type="dwc:verbatimCoordinateSystem" xlink:type="simple">decimal degrees</named-content>; verbatimSRS: <named-content xmlns:xlink="http://www.w3.org/1999/xlink" content-type="dwc:verbatimSRS" xlink:type="simple">WGS84</named-content>; decimalLatitude: <named-content xmlns:xlink="http://www.w3.org/1999/xlink" content-type="dwc:decimalLatitude" xlink:type="simple">43.134061</named-content>; decimalLongitude: <named-content xmlns:xlink="http://www.w3.org/1999/xlink" content-type="dwc:decimalLongitude" xlink:type="simple">23.149889</named-content>; <bold>Event:</bold> samplingProtocol: <named-content xmlns:xlink="http://www.w3.org/1999/xlink" content-type="dwc:samplingProtocol" xlink:type="simple">butterfly net</named-content>; eventDate: <named-content xmlns:xlink="http://www.w3.org/1999/xlink" content-type="dwc:eventDate" xlink:type="simple">06/10/2012</named-content>; habitat: <named-content xmlns:xlink="http://www.w3.org/1999/xlink" content-type="dwc:habitat" xlink:type="simple">small brook in beech forest</named-content>; <bold>Record Level:</bold> institutionCode: <named-content xmlns:xlink="http://www.w3.org/1999/xlink" content-type="dwc:institutionCode" xlink:type="simple">Museum of Zoology, Babeș-Bolyai University (MZBBU)</named-content></p></list-item></list></tp:treatment-sec><tp:treatment-sec sec-type="Description"><title>Description</title><p><bold>Head.</bold> Vertex black, with short black setae. Rostrum light brown with a few short dark setae. Palpus 4-segmented, brown. Antennae 16-segmented, yellowish, only the scape is dark brown. Pedicellus globular 1.5-1.8x wider than the flagellum segments. Flagellomeres are cylindrical to fusiform.</p><p><bold>Thorax.</bold> Yellowish orange (Fig. <xref ref-type="fig" rid="F1661421">1</xref><xref ref-type="fig" rid="F1661426">a</xref>​). Frontal parts of the thorax are darker than the back parts, with an evenly transition from yellow to dark orange. The neck (cervix) has its lateral parts black (cervical sclerites). Prescutum and scutum orange, scutellum yellow, pleural part yellow - orange. The coxae and the trochanters are yellowish orange, with long pale setae. The femur, tibia and tarsomeres are absent in the examined material. Wings yellow, wing venation light brown, covered by a densely light brown macrotrichia, partly worn out in specimen examined by us. Haltereres are yellow.</p><p><bold>Abdomen.</bold> Dark orange - light brown, tergites mainly dark, anterior sternites lighter than caudal sternites. Both sternites and tergites are covered with long pale setae. Pleural membrane yellow. <bold>Hypopigium</bold> generally yellow (Fig. <xref ref-type="fig" rid="F1661421">1</xref><xref ref-type="fig" rid="F1661427">b</xref>, <xref ref-type="fig" rid="F1661428">c</xref>). 9th tergite covered by long pale setae. The dorsal portion of the gonocoxite is short, rounded in lateral view, the caudal margine is straight, with a darkened inner wedge like projection at the ventral edge, which is striking dark pigmented at the end (ventral (tergal) view - Fig. <xref ref-type="fig" rid="F1661421">1</xref><xref ref-type="fig" rid="F1661427">b</xref>). Ventral lobe of gonocoxite shorter than dorsal portion and it is rounded at the tip. All parts of gonocoxit are covered by long yellowish setae. Both gonostyli are darkly pigmented. The inner gonostylus has its proximal part very thick, which ventrally narrows and is slightly curved. The outer gonostylus is thick, S-shaped inwards and it is ending in a hook like structure ventrally. The proximal part is stouter and lighter than distally, which widens before the hook like end (ventral view - Fig. <xref ref-type="fig" rid="F1661421">1</xref><xref ref-type="fig" rid="F1661427">b</xref>). Aedeagus is long, the end reaches the gonocoxite apex. The proximal part is thick which narrows to the distal end. In half of the length of the aedeagus is curved ventrally, after that it turns dorsally (Fig. <xref ref-type="fig" rid="F1661421">1</xref><xref ref-type="fig" rid="F1661429">d</xref>​​).</p><p><bold>Female</bold>: unknown.</p><p><bold>Larva</bold>: unknown.</p></tp:treatment-sec><tp:treatment-sec sec-type="Diagnosis"><title>Diagnosis</title><p>Small species with yellowish orange general colour, body lenght is 4-4.5 mm and wing length 5 mm (Fig. <xref ref-type="fig" rid="F1661421">1</xref><xref ref-type="fig" rid="F1661426">a</xref>​​). It is very close to <italic><tp:taxon-name><tp:taxon-name-part taxon-name-part-type="genus">Molophilus</tp:taxon-name-part> <tp:taxon-name-part taxon-name-part-type="species">serpentiger</tp:taxon-name-part></tp:taxon-name></italic> and <italic><tp:taxon-name><tp:taxon-name-part taxon-name-part-type="genus">M.</tp:taxon-name-part> <tp:taxon-name-part taxon-name-part-type="species">variispinus</tp:taxon-name-part></tp:taxon-name></italic>. Inner gonostylus thick, narrows to end. Outer gonostylus thick S-haped having a hook like end.</p></tp:treatment-sec><tp:treatment-sec sec-type="Etymology"><title>Etymology</title><p><italic><tp:taxon-name><tp:taxon-name-part taxon-name-part-type="genus">Balcanicus</tp:taxon-name-part></tp:taxon-name></italic> (latin) = referring to the Balkan area, from where the species were collected. The name is to be deemed to be a latinized adjective in nominative singular.</p></tp:treatment-sec><tp:treatment-sec sec-type="Distribution"><title>Distribution</title><p>Bulgaria (Balkan mountain range).</p></tp:treatment-sec><tp:treatment-sec sec-type="Ecology"><title>Ecology</title><p>Only one specimen was collected in a beech forest, close to a small brook at 1100-1200 m. The valley of the brook was dominated by medium to large sized rocks, along with thick layer of accumulated leaf litter.</p></tp:treatment-sec><tp:treatment-sec sec-type="Taxon discussion"><title>Taxon discussion</title><p>The new species is very close to <italic><tp:taxon-name><tp:taxon-name-part taxon-name-part-type="genus">Molophilus</tp:taxon-name-part> <tp:taxon-name-part taxon-name-part-type="species">serpentiger</tp:taxon-name-part></tp:taxon-name></italic> and <italic><tp:taxon-name><tp:taxon-name-part taxon-name-part-type="genus">M.</tp:taxon-name-part> <tp:taxon-name-part taxon-name-part-type="species">variispinus</tp:taxon-name-part></tp:taxon-name></italic>, but differs from both sibling species by the thick outer and inner gonostylus. Both of the two already known sibling species have thin outer gonostylus without hook like end (Figs <xref ref-type="fig" rid="F1661421">1</xref><xref ref-type="fig" rid="F1661428">c</xref>, <xref ref-type="fig" rid="F1661456">2</xref><xref ref-type="fig" rid="F1661463">c</xref>, <xref ref-type="fig" rid="F1661479">3</xref><xref ref-type="fig" rid="F1661486">c</xref>​​). <italic><tp:taxon-name><tp:taxon-name-part taxon-name-part-type="genus">M.</tp:taxon-name-part> <tp:taxon-name-part taxon-name-part-type="species">balcanicus</tp:taxon-name-part></tp:taxon-name></italic> <bold>sp. n</bold>. is more close related to <italic><tp:taxon-name><tp:taxon-name-part taxon-name-part-type="genus">M.</tp:taxon-name-part> <tp:taxon-name-part taxon-name-part-type="species">variispinus</tp:taxon-name-part></tp:taxon-name></italic>, than to <italic>M. <italic>serpentiger</italic></italic>, on the base of the shape of the aedeagal complex (Figs <xref ref-type="fig" rid="F1661421">1</xref><xref ref-type="fig" rid="F1661429">d</xref>, <xref ref-type="fig" rid="F1661456">2</xref><xref ref-type="fig" rid="F1661464">d</xref>, <xref ref-type="fig" rid="F1661479">3</xref><xref ref-type="fig" rid="F1661487">d</xref>​).</p></tp:treatment-sec><tp:treatment-sec><!--Section generated to contain objects referenced in tp:taxon-treatment.--><fig-group id="F1661421" position="float" orientation="portrait"><caption><p><italic><tp:taxon-name><tp:taxon-name-part taxon-name-part-type="genus">Molophilus</tp:taxon-name-part> <tp:taxon-name-part taxon-name-part-type="species">balcanicus</tp:taxon-name-part></tp:taxon-name></italic> Kolcsár <bold>sp. n.</bold></p></caption><fig id="F1661426" position="float" orientation="portrait"><label>Figure 1a.</label><caption><p>male habitus</p></caption><graphic xmlns:xlink="http://www.w3.org/1999/xlink" xlink:href="biodiversity_data_journal-3-e5466-g001_a.jpg" xlink:type="simple" position="float" orientation="portrait" id="oo_49857.jpg"/></fig><fig id="F1661427" position="float" orientation="portrait"><label>Figure 1b.</label><caption><p>male hypopygium, ventral (tergal) view</p></caption><graphic xmlns:xlink="http://www.w3.org/1999/xlink" xlink:href="biodiversity_data_journal-3-e5466-g001_b.jpg" xlink:type="simple" position="float" orientation="portrait" id="oo_49858.jpg"/></fig><fig id="F1661428" position="float" orientation="portrait"><label>Figure 1c.</label><caption><p>male hypopygium, lateral view</p></caption><graphic xmlns:xlink="http://www.w3.org/1999/xlink" xlink:href="biodiversity_data_journal-3-e5466-g001_c.jpg" xlink:type="simple" position="float" orientation="portrait" id="oo_49859.jpg"/></fig><fig id="F1661429" position="float" orientation="portrait"><label>Figure 1d.</label><caption><p>aedeagal complex, lateral view</p></caption><graphic xmlns:xlink="http://www.w3.org/1999/xlink" xlink:href="biodiversity_data_journal-3-e5466-g001_d.jpg" xlink:type="simple" position="float" orientation="portrait" id="oo_49860.jpg"/></fig></fig-group><fig id="F1661426" position="float" orientation="portrait"><label>Figure 1a.</label><caption><p>male habitus</p></caption><graphic xmlns:xlink="http://www.w3.org/1999/xlink" xlink:href="biodiversity_data_journal-3-e5466-g001_a.jpg" xlink:type="simple" position="float" orientation="portrait" id="oo_49857.jpg"/></fig><fig id="F1661427" position="float" orientation="portrait"><label>Figure 1b.</label><caption><p>male hypopygium, ventral (tergal) view</p></caption><graphic xmlns:xlink="http://www.w3.org/1999/xlink" xlink:href="biodiversity_data_journal-3-e5466-g001_b.jpg" xlink:type="simple" position="float" orientation="portrait" id="oo_49858.jpg"/></fig><fig id="F1661428" position="float" orientation="portrait"><label>Figure 1c.</label><caption><p>male hypopygium, lateral view</p></caption><graphic xmlns:xlink="http://www.w3.org/1999/xlink" xlink:href="biodiversity_data_journal-3-e5466-g001_c.jpg" xlink:type="simple" position="float" orientation="portrait" id="oo_49859.jpg"/></fig><fig id="F1661429" position="float" orientation="portrait"><label>Figure 1d.</label><caption><p>aedeagal complex, lateral view</p></caption><graphic xmlns:xlink="http://www.w3.org/1999/xlink" xlink:href="biodiversity_data_journal-3-e5466-g001_d.jpg" xlink:type="simple" position="float" orientation="portrait" id="oo_49860.jpg"/></fig><fig-group id="F1661456" position="float" orientation="portrait"><caption><p><italic><tp:taxon-name><tp:taxon-name-part taxon-name-part-type="genus">Molophilus</tp:taxon-name-part> <tp:taxon-name-part taxon-name-part-type="species">variispinus</tp:taxon-name-part></tp:taxon-name></italic> Stary, 1971</p></caption><fig id="F1661461" position="float" orientation="portrait"><label>Figure 2a.</label><caption><p>male habitus</p></caption><graphic xmlns:xlink="http://www.w3.org/1999/xlink" xlink:href="biodiversity_data_journal-3-e5466-g002_a.jpg" xlink:type="simple" position="float" orientation="portrait" id="oo_49861.jpg"/></fig><fig id="F1661462" position="float" orientation="portrait"><label>Figure 2b.</label><caption><p>male hypopygium, ventral (tergal) view</p></caption><graphic xmlns:xlink="http://www.w3.org/1999/xlink" xlink:href="biodiversity_data_journal-3-e5466-g002_b.jpg" xlink:type="simple" position="float" orientation="portrait" id="oo_49862.jpg"/></fig><fig id="F1661463" position="float" orientation="portrait"><label>Figure 2c.</label><caption><p>male hypopygium, ventral (tergal) view</p></caption><graphic xmlns:xlink="http://www.w3.org/1999/xlink" xlink:href="biodiversity_data_journal-3-e5466-g002_c.jpg" xlink:type="simple" position="float" orientation="portrait" id="oo_49863.jpg"/></fig><fig id="F1661464" position="float" orientation="portrait"><label>Figure 2d.</label><caption><p>aedeagal complex, lateral view</p></caption><graphic xmlns:xlink="http://www.w3.org/1999/xlink" xlink:href="biodiversity_data_journal-3-e5466-g002_d.jpg" xlink:type="simple" position="float" orientation="portrait" id="oo_49864.jpg"/></fig></fig-group><fig id="F1661463" position="float" orientation="portrait"><label>Figure 2c.</label><caption><p>male hypopygium, ventral (tergal) view</p></caption><graphic xmlns:xlink="http://www.w3.org/1999/xlink" xlink:href="biodiversity_data_journal-3-e5466-g002_c.jpg" xlink:type="simple" position="float" orientation="portrait" id="oo_49863.jpg"/></fig><fig-group id="F1661479" position="float" orientation="portrait"><caption><p><italic><tp:taxon-name><tp:taxon-name-part taxon-name-part-type="genus">Molophilus</tp:taxon-name-part> <tp:taxon-name-part taxon-name-part-type="species">serpentiger</tp:taxon-name-part></tp:taxon-name></italic> Edwards, 1938</p></caption><fig id="F1661484" position="float" orientation="portrait"><label>Figure 3a.</label><caption><p>male habitus</p></caption><graphic xmlns:xlink="http://www.w3.org/1999/xlink" xlink:href="biodiversity_data_journal-3-e5466-g003_a.jpg" xlink:type="simple" position="float" orientation="portrait" id="oo_49865.jpg"/></fig><fig id="F1661485" position="float" orientation="portrait"><label>Figure 3b.</label><caption><p>male hypopygium, ventral (tergal) view</p></caption><graphic xmlns:xlink="http://www.w3.org/1999/xlink" xlink:href="biodiversity_data_journal-3-e5466-g003_b.jpg" xlink:type="simple" position="float" orientation="portrait" id="oo_49866.jpg"/></fig><fig id="F1661486" position="float" orientation="portrait"><label>Figure 3c.</label><caption><p>male hypopygium, lateral view</p></caption><graphic xmlns:xlink="http://www.w3.org/1999/xlink" xlink:href="biodiversity_data_journal-3-e5466-g003_c.jpg" xlink:type="simple" position="float" orientation="portrait" id="oo_49867.jpg"/></fig><fig id="F1661487" position="float" orientation="portrait"><label>Figure 3d.</label><caption><p>aedeagal complex, lateral view</p></caption><graphic xmlns:xlink="http://www.w3.org/1999/xlink" xlink:href="biodiversity_data_journal-3-e5466-g003_d.jpg" xlink:type="simple" position="float" orientation="portrait" id="oo_49868.jpg"/></fig></fig-group><fig id="F1661486" position="float" orientation="portrait"><label>Figure 3c.</label><caption><p>male hypopygium, lateral view</p></caption><graphic xmlns:xlink="http://www.w3.org/1999/xlink" xlink:href="biodiversity_data_journal-3-e5466-g003_c.jpg" xlink:type="simple" position="float" orientation="portrait" id="oo_49867.jpg"/></fig><fig id="F1661464" position="float" orientation="portrait"><label>Figure 2d.</label><caption><p>aedeagal complex, lateral view</p></caption><graphic xmlns:xlink="http://www.w3.org/1999/xlink" xlink:href="biodiversity_data_journal-3-e5466-g002_d.jpg" xlink:type="simple" position="float" orientation="portrait" id="oo_49864.jpg"/></fig><fig id="F1661487" position="float" orientation="portrait"><label>Figure 3d.</label><caption><p>aedeagal complex, lateral view</p></caption><graphic xmlns:xlink="http://www.w3.org/1999/xlink" xlink:href="biodiversity_data_journal-3-e5466-g003_d.jpg" xlink:type="simple" position="float" orientation="portrait" id="oo_49868.jpg"/></fig></tp:treatment-sec></tp:taxon-treatment>
